# Supplementary material for: Proteolytic cleavage and inactivation of the TRMT1 tRNA modification enzyme by SARS-CoV-2 main protease
Source: eLife. 2024 May 30;12:RP90316. doi: 10.7554/eLife.90316 (PMC11139479; doi:10.7554/eLife.90316)
Supplement: Figure 1—source data 1. [file elife-90316-fig1-data1.zip]

Archive with 12 entries (12 files):
- Figure 1A-20220721-TRMT1G3-MRC5mockSARS24h48h 293WT KONSP5.tif
- __MACOSX/._Figure 1A-20220721-TRMT1G3-MRC5mockSARS24h48h 293WT KONSP5.tif
- Figure 1A-20220721-TRMT1G3-MRC5mockSARS24h48h 293WT KONSP5 labeled.tif
- __MACOSX/._Figure 1A-20220721-TRMT1G3-MRC5mockSARS24h48h 293WT KONSP5 labeled.tif
- FIgure 1A-20220722-Actin-MRC5mockSARS6h24h 293WT KONSP5.tif
- __MACOSX/._FIgure 1A-20220722-Actin-MRC5mockSARS6h24h 293WT KONSP5.tif
- FIgure 1A-20220722-Actin-MRC5mockSARS6h24h 293WT KONSP5 labeled.tif
- __MACOSX/._FIgure 1A-20220722-Actin-MRC5mockSARS6h24h 293WT KONSP5 labeled.tif
- FIgure 1A-20220723-SARSNprotein-MRC5mockSARS6h24h 293WT KONSP5.tif
- __MACOSX/._FIgure 1A-20220723-SARSNprotein-MRC5mockSARS6h24h 293WT KONSP5.tif
- FIgure 1A-20220723-SARSNprotein-MRC5mockSARS6h24h 293WT KONSP5 labeled.tif
- __MACOSX/._FIgure 1A-20220723-SARSNprotein-MRC5mockSARS6h24h 293WT KONSP5 labeled.tif
