# Supplementary material for: Proteolytic cleavage and inactivation of the TRMT1 tRNA modification enzyme by SARS-CoV-2 main protease
Source: eLife. 2024 May 30;12:RP90316. doi: 10.7554/eLife.90316 (PMC11139479; doi:10.7554/eLife.90316)
Supplement: Figure 1—source data 2. [file elife-90316-fig1-data2.zip]

Archive with 1 entries (1 files):
- Fu_PeakAreas_22054.XLS
