# Supplementary material for: Proteolytic cleavage and inactivation of the TRMT1 tRNA modification enzyme by SARS-CoV-2 main protease
Source: eLife. 2024 May 30;12:RP90316. doi: 10.7554/eLife.90316 (PMC11139479; doi:10.7554/eLife.90316)
Supplement: Figure 1—source data 2. [file elife-90316-fig1-data2.zip › Fu_PeakAreas_22054.XLS]

## Sheet: m7G
Component Name		Curve Index	Weighting Index	Origin Index	Equation
m7G					N/A
							Specified	Calculated
Filename	Sample Type	Sample Name	Integ. Type	Area	ISTD Area	Area	Amount	Amount	%Diff	%RSD-AMT	Peak Status	Level	Units	RT	Sample ID
01	Unknown Sample		Method Settings	562000	NA	NA	NA	NA	NA	NA	Response Low	NA		1.24053	1
02	Unknown Sample		Method Settings	615744	NA	NA	NA	NA	NA	NA	Response Low	NA		1.24068	1
03	Unknown Sample		Method Settings	586096	NA	NA	NA	NA	NA	NA	Response Low	NA		1.23379	1
13	Unknown Sample		Method Settings	795389	NA	NA	NA	NA	NA	NA	Response Low	NA		1.23319	1
14	Unknown Sample		Method Settings	777115	NA	NA	NA	NA	NA	NA	Response Low	NA		1.2333	1
15	Unknown Sample		Method Settings	913409	NA	NA	NA	NA	NA	NA	Response Low	NA		1.23303	1
16	Unknown Sample		Method Settings	761588	NA	NA	NA	NA	NA	NA	Response Low	NA		1.24104	1
17	Unknown Sample		Method Settings	1.02575e+06	NA	NA	NA	NA	NA	NA	Response Low	NA		1.233	1
18	Unknown Sample		Method Settings	930572	NA	NA	NA	NA	NA	NA	Response Low	NA		1.2334	1
25	Unknown Sample		Method Settings	896139	NA	NA	NA	NA	NA	NA	Response Low	NA		1.2326	1
26	Unknown Sample		Method Settings	925801	NA	NA	NA	NA	NA	NA	Response Low	NA		1.23281	1
27	Unknown Sample		Method Settings	1.24887e+06	NA	NA	NA	NA	NA	NA	Response Low	NA		1.23313	1
28	Unknown Sample		Method Settings	691193	NA	NA	NA	NA	NA	NA	Response Low	NA		1.23314	1
29	Unknown Sample		Method Settings	624486	NA	NA	NA	NA	NA	NA	Response Low	NA		1.23325	1
30	Unknown Sample		Method Settings	686771	NA	NA	NA	NA	NA	NA	Response Low	NA		1.23301	1
Created By:
User Name		Full Name		Date
kwelle		Welle, Kevin		3/25/2022 6:53:38 PM

## Sheet: C
Component Name		Curve Index	Weighting Index	Origin Index	Equation
C					N/A
							Specified	Calculated
Filename	Sample Type	Sample Name	Integ. Type	Area	ISTD Area	Area	Amount	Amount	%Diff	%RSD-AMT	Peak Status	Level	Units	RT	Sample ID
01	Unknown Sample		Method Settings	7.08871e+06	NA	NA	NA	NA	NA	NA	Response Low	NA		1.40703	1
02	Unknown Sample		Method Settings	8.85771e+06	NA	NA	NA	NA	NA	NA	Response Low	NA		1.40718	1
03	Unknown Sample		Method Settings	8.33577e+06	NA	NA	NA	NA	NA	NA	Response Low	NA		1.40756	1
13	Unknown Sample		Method Settings	1.08669e+07	NA	NA	NA	NA	NA	NA	Response Low	NA		1.40676	1
14	Unknown Sample		Method Settings	9.66001e+06	NA	NA	NA	NA	NA	NA	Response Low	NA		1.39436	1
15	Unknown Sample		Method Settings	1.15186e+07	NA	NA	NA	NA	NA	NA	Response Low	NA		1.40662	1
16	Unknown Sample		Method Settings	1.0085e+07	NA	NA	NA	NA	NA	NA	Response Low	NA		1.40751	1
17	Unknown Sample		Method Settings	1.15464e+07	NA	NA	NA	NA	NA	NA	Response Low	NA		1.40658	1
18	Unknown Sample		Method Settings	1.13549e+07	NA	NA	NA	NA	NA	NA	Response Low	NA		1.39449	1
25	Unknown Sample		Method Settings	1.19443e+07	NA	NA	NA	NA	NA	NA	Response Low	NA		1.39368	1
26	Unknown Sample		Method Settings	1.07806e+07	NA	NA	NA	NA	NA	NA	Response Low	NA		1.40648	1
27	Unknown Sample		Method Settings	1.34225e+07	NA	NA	NA	NA	NA	NA	Response Low	NA		1.39412	1
28	Unknown Sample		Method Settings	1.05883e+07	NA	NA	NA	NA	NA	NA	Response Low	NA		1.40677	1
29	Unknown Sample		Method Settings	7.77307e+06	NA	NA	NA	NA	NA	NA	Response Low	NA		1.40701	1
30	Unknown Sample		Method Settings	8.97308e+06	NA	NA	NA	NA	NA	NA	Response Low	NA		1.40676	1
Created By:
User Name		Full Name		Date
kwelle		Welle, Kevin		3/25/2022 6:53:38 PM

## Sheet: D
Component Name		Curve Index	Weighting Index	Origin Index	Equation
D					N/A
							Specified	Calculated
Filename	Sample Type	Sample Name	Integ. Type	Area	ISTD Area	Area	Amount	Amount	%Diff	%RSD-AMT	Peak Status	Level	Units	RT	Sample ID
01	Unknown Sample		Method Settings	51480.9	NA	NA	NA	NA	NA	NA	Response Low	NA		1.61378	1
02	Unknown Sample		Method Settings	53415.2	NA	NA	NA	NA	NA	NA	Response Low	NA		1.60124	1
03	Unknown Sample		Method Settings	50290.6	NA	NA	NA	NA	NA	NA	Response Low	NA		1.60161	1
13	Unknown Sample		Method Settings	63449.9	NA	NA	NA	NA	NA	NA	Response Low	NA		1.60068	1
14	Unknown Sample		Method Settings	55446.5	NA	NA	NA	NA	NA	NA	Response Low	NA		1.61369	1
15	Unknown Sample		Method Settings	72012.4	NA	NA	NA	NA	NA	NA	Response Low	NA		1.60042	1
16	Unknown Sample		Method Settings	60366.4	NA	NA	NA	NA	NA	NA	Response Low	NA		1.61422	1
17	Unknown Sample		Method Settings	69790	NA	NA	NA	NA	NA	NA	Response Low	NA		1.61309	1
18	Unknown Sample		Method Settings	62615.2	NA	NA	NA	NA	NA	NA	Response Low	NA		1.61354	1
25	Unknown Sample		Method Settings	70390.1	NA	NA	NA	NA	NA	NA	Response Low	NA		1.6126	1
26	Unknown Sample		Method Settings	64052.9	NA	NA	NA	NA	NA	NA	Response Low	NA		1.60039	1
27	Unknown Sample		Method Settings	79335	NA	NA	NA	NA	NA	NA	Response Low	NA		1.61283	1
28	Unknown Sample		Method Settings	53512.2	NA	NA	NA	NA	NA	NA	Response Low	NA		1.61351	1
29	Unknown Sample		Method Settings	37210	NA	NA	NA	NA	NA	NA	Response Low	NA		1.61378	1
30	Unknown Sample		Method Settings	47255.8	NA	NA	NA	NA	NA	NA	Response Low	NA		1.61351	1
Created By:
User Name		Full Name		Date
kwelle		Welle, Kevin		3/25/2022 6:53:38 PM

## Sheet: Ψ
Component Name		Curve Index	Weighting Index	Origin Index	Equation
Ψ					N/A
							Specified	Calculated
Filename	Sample Type	Sample Name	Integ. Type	Area	ISTD Area	Area	Amount	Amount	%Diff	%RSD-AMT	Peak Status	Level	Units	RT	Sample ID
01	Unknown Sample		Method Settings	506226	NA	NA	NA	NA	NA	NA	Response Low	NA		1.58657	1
02	Unknown Sample		Method Settings	602230	NA	NA	NA	NA	NA	NA	Response Low	NA		1.58674	1
03	Unknown Sample		Method Settings	597302	NA	NA	NA	NA	NA	NA	Response Low	NA		1.58711	1
13	Unknown Sample		Method Settings	741230	NA	NA	NA	NA	NA	NA	Response Low	NA		1.58615	1
14	Unknown Sample		Method Settings	669778	NA	NA	NA	NA	NA	NA	Response Low	NA		1.58649	1
15	Unknown Sample		Method Settings	781585	NA	NA	NA	NA	NA	NA	Response Low	NA		1.58592	1
16	Unknown Sample		Method Settings	714156	NA	NA	NA	NA	NA	NA	Response Low	NA		1.58702	1
17	Unknown Sample		Method Settings	819196	NA	NA	NA	NA	NA	NA	Response Low	NA		1.58588	1
18	Unknown Sample		Method Settings	735318	NA	NA	NA	NA	NA	NA	Response Low	NA		1.58634	1
25	Unknown Sample		Method Settings	831793	NA	NA	NA	NA	NA	NA	Response Low	NA		1.58541	1
26	Unknown Sample		Method Settings	709118	NA	NA	NA	NA	NA	NA	Response Low	NA		1.58589	1
27	Unknown Sample		Method Settings	915593	NA	NA	NA	NA	NA	NA	Response Low	NA		1.58562	1
28	Unknown Sample		Method Settings	641409	NA	NA	NA	NA	NA	NA	Response Low	NA		1.5863	1
29	Unknown Sample		Method Settings	480753	NA	NA	NA	NA	NA	NA	Response Low	NA		1.58656	1
30	Unknown Sample		Method Settings	550888	NA	NA	NA	NA	NA	NA	Response Low	NA		1.58631	1
Created By:
User Name		Full Name		Date
kwelle		Welle, Kevin		3/25/2022 6:53:38 PM

## Sheet: m3C
Component Name		Curve Index	Weighting Index	Origin Index	Equation
m3C					N/A
							Specified	Calculated
Filename	Sample Type	Sample Name	Integ. Type	Area	ISTD Area	Area	Amount	Amount	%Diff	%RSD-AMT	Peak Status	Level	Units	RT	Sample ID
01	Unknown Sample		Method Settings	1.67141e+06	NA	NA	NA	NA	NA	NA	Response Low	NA		1.69175	1
02	Unknown Sample		Method Settings	1.68554e+06	NA	NA	NA	NA	NA	NA	Response Low	NA		1.67923	1
03	Unknown Sample		Method Settings	1.6664e+06	NA	NA	NA	NA	NA	NA	Response Low	NA		1.67959	1
13	Unknown Sample		Method Settings	1.89693e+06	NA	NA	NA	NA	NA	NA	Response Low	NA		1.67865	1
14	Unknown Sample		Method Settings	1.57025e+06	NA	NA	NA	NA	NA	NA	Response Low	NA		1.679	1
15	Unknown Sample		Method Settings	1.96814e+06	NA	NA	NA	NA	NA	NA	Response Low	NA		1.67841	1
16	Unknown Sample		Method Settings	1.78937e+06	NA	NA	NA	NA	NA	NA	Response Low	NA		1.67951	1
17	Unknown Sample		Method Settings	1.98109e+06	NA	NA	NA	NA	NA	NA	Response Low	NA		1.67837	1
18	Unknown Sample		Method Settings	1.84362e+06	NA	NA	NA	NA	NA	NA	Response Low	NA		1.67884	1
25	Unknown Sample		Method Settings	2.08847e+06	NA	NA	NA	NA	NA	NA	Response Low	NA		1.6779	1
26	Unknown Sample		Method Settings	1.75546e+06	NA	NA	NA	NA	NA	NA	Response Low	NA		1.67837	1
27	Unknown Sample		Method Settings	2.20051e+06	NA	NA	NA	NA	NA	NA	Response Low	NA		1.67811	1
28	Unknown Sample		Method Settings	1.65942e+06	NA	NA	NA	NA	NA	NA	Response Low	NA		1.67879	1
29	Unknown Sample		Method Settings	1.22707e+06	NA	NA	NA	NA	NA	NA	Response Low	NA		1.67907	1
30	Unknown Sample		Method Settings	1.40769e+06	NA	NA	NA	NA	NA	NA	Response Low	NA		1.67878	1
Created By:
User Name		Full Name		Date
kwelle		Welle, Kevin		3/25/2022 6:53:38 PM

## Sheet: m1A
Component Name		Curve Index	Weighting Index	Origin Index	Equation
m1A					N/A
							Specified	Calculated
Filename	Sample Type	Sample Name	Integ. Type	Area	ISTD Area	Area	Amount	Amount	%Diff	%RSD-AMT	Peak Status	Level	Units	RT	Sample ID
01	Unknown Sample		Method Settings	4.5363e+07	NA	NA	NA	NA	NA	NA	Response Low	NA		1.78668	1
02	Unknown Sample		Method Settings	4.7939e+07	NA	NA	NA	NA	NA	NA	Response Low	NA		1.77254	1
03	Unknown Sample		Method Settings	4.5961e+07	NA	NA	NA	NA	NA	NA	Response Low	NA		1.77268	1
13	Unknown Sample		Method Settings	5.62729e+07	NA	NA	NA	NA	NA	NA	Response Low	NA		1.77196	1
14	Unknown Sample		Method Settings	4.7826e+07	NA	NA	NA	NA	NA	NA	Response Low	NA		1.77183	1
15	Unknown Sample		Method Settings	5.49237e+07	NA	NA	NA	NA	NA	NA	Response Low	NA		1.7713	1
16	Unknown Sample		Method Settings	5.20806e+07	NA	NA	NA	NA	NA	NA	Response Low	NA		1.77281	1
17	Unknown Sample		Method Settings	5.78088e+07	NA	NA	NA	NA	NA	NA	Response Low	NA		1.77169	1
18	Unknown Sample		Method Settings	5.34571e+07	NA	NA	NA	NA	NA	NA	Response Low	NA		1.77208	1
25	Unknown Sample		Method Settings	5.87841e+07	NA	NA	NA	NA	NA	NA	Response Low	NA		1.78517	1
26	Unknown Sample		Method Settings	5.00753e+07	NA	NA	NA	NA	NA	NA	Response Low	NA		1.78567	1
27	Unknown Sample		Method Settings	6.11978e+07	NA	NA	NA	NA	NA	NA	Response Low	NA		1.78528	1
28	Unknown Sample		Method Settings	4.65614e+07	NA	NA	NA	NA	NA	NA	Response Low	NA		1.78662	1
29	Unknown Sample		Method Settings	3.63734e+07	NA	NA	NA	NA	NA	NA	Response Low	NA		1.78688	1
30	Unknown Sample		Method Settings	4.04278e+07	NA	NA	NA	NA	NA	NA	Response Low	NA		1.78661	1
Created By:
User Name		Full Name		Date
kwelle		Welle, Kevin		3/25/2022 6:53:38 PM

## Sheet: m5C
Component Name		Curve Index	Weighting Index	Origin Index	Equation
m5C					N/A
							Specified	Calculated
Filename	Sample Type	Sample Name	Integ. Type	Area	ISTD Area	Area	Amount	Amount	%Diff	%RSD-AMT	Peak Status	Level	Units	RT	Sample ID
01	Unknown Sample		Method Settings	1.59549e+06	NA	NA	NA	NA	NA	NA	Response Low	NA		1.91149	1
02	Unknown Sample		Method Settings	1.94811e+06	NA	NA	NA	NA	NA	NA	Response Low	NA		1.89899	1
03	Unknown Sample		Method Settings	1.96323e+06	NA	NA	NA	NA	NA	NA	Response Low	NA		1.89929	1
13	Unknown Sample		Method Settings	2.33426e+06	NA	NA	NA	NA	NA	NA	Response Low	NA		1.89765	1
14	Unknown Sample		Method Settings	2.1011e+06	NA	NA	NA	NA	NA	NA	Response Low	NA		1.88568	1
15	Unknown Sample		Method Settings	2.53731e+06	NA	NA	NA	NA	NA	NA	Response Low	NA		1.8974	1
16	Unknown Sample		Method Settings	2.36232e+06	NA	NA	NA	NA	NA	NA	Response Low	NA		1.89896	1
17	Unknown Sample		Method Settings	2.64535e+06	NA	NA	NA	NA	NA	NA	Response Low	NA		1.89735	1
18	Unknown Sample		Method Settings	2.36999e+06	NA	NA	NA	NA	NA	NA	Response Low	NA		1.89808	1
25	Unknown Sample		Method Settings	2.61808e+06	NA	NA	NA	NA	NA	NA	Response Low	NA		1.89665	1
26	Unknown Sample		Method Settings	2.36601e+06	NA	NA	NA	NA	NA	NA	Response Low	NA		1.89754	1
27	Unknown Sample		Method Settings	2.99186e+06	NA	NA	NA	NA	NA	NA	Response Low	NA		1.88402	1
28	Unknown Sample		Method Settings	2.08994e+06	NA	NA	NA	NA	NA	NA	Response Low	NA		1.8985	1
29	Unknown Sample		Method Settings	1.5882e+06	NA	NA	NA	NA	NA	NA	Response Low	NA		1.89907	1
30	Unknown Sample		Method Settings	1.68885e+06	NA	NA	NA	NA	NA	NA	Response Low	NA		1.89889	1
Created By:
User Name		Full Name		Date
kwelle		Welle, Kevin		3/25/2022 6:53:38 PM

## Sheet: ncm5U
Component Name		Curve Index	Weighting Index	Origin Index	Equation
ncm5U					N/A
							Specified	Calculated
Filename	Sample Type	Sample Name	Integ. Type	Area	ISTD Area	Area	Amount	Amount	%Diff	%RSD-AMT	Peak Status	Level	Units	RT	Sample ID
01	Unknown Sample		Method Settings	54524	NA	NA	NA	NA	NA	NA	Response Low	NA		2.12552	1
02	Unknown Sample		Method Settings	64356.4	NA	NA	NA	NA	NA	NA	Response Low	NA		2.12567	1
03	Unknown Sample		Method Settings	73393.2	NA	NA	NA	NA	NA	NA	Response Low	NA		2.12603	1
13	Unknown Sample		Method Settings	79791.3	NA	NA	NA	NA	NA	NA	Response Low	NA		2.12437	1
14	Unknown Sample		Method Settings	66058.2	NA	NA	NA	NA	NA	NA	Response Low	NA		2.1251	1
15	Unknown Sample		Method Settings	80957.1	NA	NA	NA	NA	NA	NA	Response Low	NA		2.11323	1
16	Unknown Sample		Method Settings	77085.8	NA	NA	NA	NA	NA	NA	Response Low	NA		2.11476	1
17	Unknown Sample		Method Settings	84001.2	NA	NA	NA	NA	NA	NA	Response Low	NA		2.12406	1
18	Unknown Sample		Method Settings	73193	NA	NA	NA	NA	NA	NA	Response Low	NA		2.12475	1
25	Unknown Sample		Method Settings	88066.9	NA	NA	NA	NA	NA	NA	Response Low	NA		2.12332	1
26	Unknown Sample		Method Settings	71975.7	NA	NA	NA	NA	NA	NA	Response Low	NA		2.12423	1
27	Unknown Sample		Method Settings	101368	NA	NA	NA	NA	NA	NA	Response Low	NA		2.12339	1
28	Unknown Sample		Method Settings	75670.1	NA	NA	NA	NA	NA	NA	Response Low	NA		2.12518	1
29	Unknown Sample		Method Settings	53262.3	NA	NA	NA	NA	NA	NA	Response Low	NA		2.12576	1
30	Unknown Sample		Method Settings	56772	NA	NA	NA	NA	NA	NA	Response Low	NA		2.13645	1
Created By:
User Name		Full Name		Date
kwelle		Welle, Kevin		3/25/2022 6:53:38 PM

## Sheet: U
Component Name		Curve Index	Weighting Index	Origin Index	Equation
U					N/A
							Specified	Calculated
Filename	Sample Type	Sample Name	Integ. Type	Area	ISTD Area	Area	Amount	Amount	%Diff	%RSD-AMT	Peak Status	Level	Units	RT	Sample ID
01	Unknown Sample		Method Settings	83035.6	NA	NA	NA	NA	NA	NA	Response Low	NA		2.44837	1
02	Unknown Sample		Method Settings	108341	NA	NA	NA	NA	NA	NA	Response Low	NA		2.45756	1
03	Unknown Sample		Method Settings	103601	NA	NA	NA	NA	NA	NA	Response Low	NA		2.44885	1
13	Unknown Sample		Method Settings	159852	NA	NA	NA	NA	NA	NA	Response Low	NA		2.44721	1
14	Unknown Sample		Method Settings	135095	NA	NA	NA	NA	NA	NA	Response Low	NA		2.44796	1
15	Unknown Sample		Method Settings	177573	NA	NA	NA	NA	NA	NA	Response Low	NA		2.44692	1
16	Unknown Sample		Method Settings	147868	NA	NA	NA	NA	NA	NA	Response Low	NA		2.44846	1
17	Unknown Sample		Method Settings	176075	NA	NA	NA	NA	NA	NA	Response Low	NA		2.45596	1
18	Unknown Sample		Method Settings	167352	NA	NA	NA	NA	NA	NA	Response Low	NA		2.44756	1
25	Unknown Sample		Method Settings	178353	NA	NA	NA	NA	NA	NA	Response Low	NA		2.45521	1
26	Unknown Sample		Method Settings	151871	NA	NA	NA	NA	NA	NA	Response Low	NA		2.45611	1
27	Unknown Sample		Method Settings	220387	NA	NA	NA	NA	NA	NA	Response Low	NA		2.4462	1
28	Unknown Sample		Method Settings	147855	NA	NA	NA	NA	NA	NA	Response Low	NA		2.44799	1
29	Unknown Sample		Method Settings	90869.3	NA	NA	NA	NA	NA	NA	Response Low	NA		2.45764	1
30	Unknown Sample		Method Settings	113711	NA	NA	NA	NA	NA	NA	Response Low	NA		2.44837	1
Created By:
User Name		Full Name		Date
kwelle		Welle, Kevin		3/25/2022 6:53:38 PM

## Sheet: Cm
Component Name		Curve Index	Weighting Index	Origin Index	Equation
Cm					N/A
							Specified	Calculated
Filename	Sample Type	Sample Name	Integ. Type	Area	ISTD Area	Area	Amount	Amount	%Diff	%RSD-AMT	Peak Status	Level	Units	RT	Sample ID
01	Unknown Sample		Method Settings	104517	NA	NA	NA	NA	NA	NA	Response Low	NA		2.99702	1
02	Unknown Sample		Method Settings	125581	NA	NA	NA	NA	NA	NA	Response Low	NA		2.99741	1
03	Unknown Sample		Method Settings	127317	NA	NA	NA	NA	NA	NA	Response Low	NA		2.99036	1
13	Unknown Sample		Method Settings	162475	NA	NA	NA	NA	NA	NA	Response Low	NA		2.98841	1
14	Unknown Sample		Method Settings	135605	NA	NA	NA	NA	NA	NA	Response Low	NA		2.98256	1
15	Unknown Sample		Method Settings	163327	NA	NA	NA	NA	NA	NA	Response Low	NA		2.98795	1
16	Unknown Sample		Method Settings	155075	NA	NA	NA	NA	NA	NA	Response Low	NA		2.9826	1
17	Unknown Sample		Method Settings	163979	NA	NA	NA	NA	NA	NA	Response Low	NA		2.98775	1
18	Unknown Sample		Method Settings	153780	NA	NA	NA	NA	NA	NA	Response Low	NA		2.96705	1
25	Unknown Sample		Method Settings	172839	NA	NA	NA	NA	NA	NA	Response Low	NA		2.97261	1
26	Unknown Sample		Method Settings	153749	NA	NA	NA	NA	NA	NA	Response Low	NA		2.97382	1
27	Unknown Sample		Method Settings	209394	NA	NA	NA	NA	NA	NA	Response Low	NA		2.97218	1
28	Unknown Sample		Method Settings	133284	NA	NA	NA	NA	NA	NA	Response Low	NA		2.96779	1
29	Unknown Sample		Method Settings	102006	NA	NA	NA	NA	NA	NA	Response Low	NA		2.97578	1
30	Unknown Sample		Method Settings	115336	NA	NA	NA	NA	NA	NA	Response Low	NA		2.97562	1
Created By:
User Name		Full Name		Date
kwelle		Welle, Kevin		3/25/2022 6:53:38 PM

[truncated: 24 more sheets: A, Um, G, I, Q, m5U, Am, m1G, Gm, m1I, m2A, m2G, ac4C, mcm5U, cm5U, ncm5s2U, m5Um, m22G, m62A, mcm5s2U …]
