# Supplementary material for: Proteolytic cleavage and inactivation of the TRMT1 tRNA modification enzyme by SARS-CoV-2 main protease
Source: eLife. 2024 May 30;12:RP90316. doi: 10.7554/eLife.90316 (PMC11139479; doi:10.7554/eLife.90316)
Supplement: Figure 2—source data 1. [file elife-90316-fig2-data1.zip]

Archive with 12 entries (12 files):
- Figuer 2D antiSTREP 680.tif
- __MACOSX/._Figuer 2D antiSTREP 680.tif
- Figuer 2D antiSTREP 680 labeled.tif
- __MACOSX/._Figuer 2D antiSTREP 680 labeled.tif
- Figure 2D anti TRMT1 800.tif
- __MACOSX/._Figure 2D anti TRMT1 800.tif
- Figure 2D anti TRMT1 800 labeled.tif
- __MACOSX/._Figure 2D anti TRMT1 800 labeled.tif
- Figure 2D anti-TRMT1 higher exposure.tif
- __MACOSX/._Figure 2D anti-TRMT1 higher exposure.tif
- Figure 2D anti-TRMT1 higher exposure labeled.tif
- __MACOSX/._Figure 2D anti-TRMT1 higher exposure labeled.tif
