# Supplementary material for: Proteolytic cleavage and inactivation of the TRMT1 tRNA modification enzyme by SARS-CoV-2 main protease
Source: eLife. 2024 May 30;12:RP90316. doi: 10.7554/eLife.90316 (PMC11139479; doi:10.7554/eLife.90316)
Supplement: Figure 2—figure supplement 1—source data 1. [file elife-90316-fig2-figsupp1-data1.zip]

Archive with 14 entries (14 files):
- 072921-Actin-purification of Strep Nsp5.tif
- __MACOSX/._072921-Actin-purification of Strep Nsp5.tif
- 072921-Actin-purification of Strep Nsp5 labeled.tif
- __MACOSX/._072921-Actin-purification of Strep Nsp5 labeled.tif
- 072921-Flag-purification of Strep Nsp5.tif
- __MACOSX/._072921-Flag-purification of Strep Nsp5.tif
- 072921-Strep-purification of Strep Nsp5.tif
- __MACOSX/._072921-Strep-purification of Strep Nsp5.tif
- 072921-TRMT1G3-purification of Strep Nsp5.tif
- __MACOSX/._072921-TRMT1G3-purification of Strep Nsp5.tif
- 072921-TRMT1G3-purification of Strep Nsp5- Overexpose.tif
- __MACOSX/._072921-TRMT1G3-purification of Strep Nsp5- Overexpose.tif
- 072921-TRMT1G3-purification of Strep Nsp5- Overexpose labeled.tif
- __MACOSX/._072921-TRMT1G3-purification of Strep Nsp5- Overexpose labeled.tif
