# Supplementary material for: Proteolytic cleavage and inactivation of the TRMT1 tRNA modification enzyme by SARS-CoV-2 main protease
Source: eLife. 2024 May 30;12:RP90316. doi: 10.7554/eLife.90316 (PMC11139479; doi:10.7554/eLife.90316)
Supplement: Figure 3—source data 1. [file elife-90316-fig3-data1.zip]

Archive with 46 entries (41 files):
- 3A/
- 3A/Figure 3A 100321-Strep-293T conNSP5C145A transfection 24 48 72h labeled.tif
- __MACOSX/3A/._Figure 3A 100321-Strep-293T conNSP5C145A transfection 24 48 72h labeled.tif
- 3A/Figure 3A 100321-Actin-293T conNSP5C145A transfection 24 48 72h labeled.tif
- __MACOSX/3A/._Figure 3A 100321-Actin-293T conNSP5C145A transfection 24 48 72h labeled.tif
- 3A/Figure 3A 100321-TRMT1G3-293T conNSP5C145A transfection 24 48 72h.tif
- __MACOSX/3A/._Figure 3A 100321-TRMT1G3-293T conNSP5C145A transfection 24 48 72h.tif
- 3A/Figure 3A 100321-TRMT1G3-293T conNSP5C145A transfection 24 48 72h labeled.tif
- __MACOSX/3A/._Figure 3A 100321-TRMT1G3-293T conNSP5C145A transfection 24 48 72h labeled.tif
- 3A/Figure 3A 100321-Strep-293T conNSP5C145A transfection 24 48 72h.tif
- __MACOSX/3A/._Figure 3A 100321-Strep-293T conNSP5C145A transfection 24 48 72h.tif
- 3A/Figure 3A 100321-Actin-293T conNSP5C145A transfection 24 48 72h.tif
- 3D/
- 3D/Figure 3D 052322-TRMT1G3-Scr TRMT1KO NSP5 24 48 72h labeled.tif
- __MACOSX/3D/._Figure 3D 052322-TRMT1G3-Scr TRMT1KO NSP5 24 48 72h labeled.tif
- 3D/Figure 3D 20220526-actin-293T KO NSP5transfection.tif
- __MACOSX/3D/._Figure 3D 20220526-actin-293T KO NSP5transfection.tif
- 3D/Figure 3D 20220527-Strep-293T KO NSP5transfection.tif
- __MACOSX/3D/._Figure 3D 20220527-Strep-293T KO NSP5transfection.tif
- 3D/Figure 3D 20220526-actin-293T KO NSP5transfection labeled.tif
- __MACOSX/3D/._Figure 3D 20220526-actin-293T KO NSP5transfection labeled.tif
- 3D/Figure 3D 20220527-Strep-293T KO NSP5transfection labeled.tif
- __MACOSX/3D/._Figure 3D 20220527-Strep-293T KO NSP5transfection labeled.tif
- 3D/Figure 3D 052322-TRMT1G3-Scr TRMT1KO NSP5 24 48 72h.tif
- __MACOSX/3D/._Figure 3D 052322-TRMT1G3-Scr TRMT1KO NSP5 24 48 72h.tif
- Rep1/
- Rep1/091121-Actin-293T NSP5 transfection 24 48 72h.tif
- __MACOSX/Rep1/._091121-Actin-293T NSP5 transfection 24 48 72h.tif
- Rep1/091121-Strep-293T NSP5 transfection 24 48 72h.tif
- __MACOSX/Rep1/._091121-Strep-293T NSP5 transfection 24 48 72h.tif
- Rep1/091121-TRMT1G3-293T NSP5 transfection 24 48 72h.tif
- __MACOSX/Rep1/._091121-TRMT1G3-293T NSP5 transfection 24 48 72h.tif
- Rep2/
- Rep2/100721-Strep-293T conNSP5C145A transfection 24 48 72h KO.tif
- __MACOSX/Rep2/._100721-Strep-293T conNSP5C145A transfection 24 48 72h KO.tif
- Rep2/100721-TRMT1G3-293T conNSP5C145A transfection 24 48 72h KO.tif
- __MACOSX/Rep2/._100721-TRMT1G3-293T conNSP5C145A transfection 24 48 72h KO.tif
- Rep2/100721-Actin-293T conNSP5C145A transfection 24 48 72h KO.tif.tif
- __MACOSX/Rep2/._100721-Actin-293T conNSP5C145A transfection 24 48 72h KO.tif.tif
- Rep3/
- Rep3/102521-TRMT1G3-293T conNSP5C145A transfection 48h 5 1020uL load.tif.tif
- __MACOSX/Rep3/._102521-TRMT1G3-293T conNSP5C145A transfection 48h 5 1020uL load.tif.tif
- Rep3/102521-Actin-293T conNSP5C145A transfection 48h 5 1020uL load.tif.tif
- __MACOSX/Rep3/._102521-Actin-293T conNSP5C145A transfection 48h 5 1020uL load.tif.tif
- Rep3/102521-Strep-293T conNSP5C145A transfection 48h 5 1020uL load.tif.tif
- __MACOSX/Rep3/._102521-Strep-293T conNSP5C145A transfection 48h 5 1020uL load.tif.tif
