# Supplementary material for: Proteolytic cleavage and inactivation of the TRMT1 tRNA modification enzyme by SARS-CoV-2 main protease
Source: eLife. 2024 May 30;12:RP90316. doi: 10.7554/eLife.90316 (PMC11139479; doi:10.7554/eLife.90316)
Supplement: Figure 4—source data 1. [file elife-90316-fig4-data1.zip]

Archive with 69 entries (62 files):
- 4A/
- 4A/.DS_Store
- __MACOSX/4A/._.DS_Store
- 4A/Rep2/
- 4A/Rep1/
- 4A/Rep2/061721-TRMT1G3-293T TRMT1flag conNSP5C145A transfection.tif.tif
- __MACOSX/4A/Rep2/._061721-TRMT1G3-293T TRMT1flag conNSP5C145A transfection.tif.tif
- 4A/Rep2/061721-TRMT1G3-293T TRMT1flag conNSP5C145A transfection- overexposure.tif.png
- __MACOSX/4A/Rep2/._061721-TRMT1G3-293T TRMT1flag conNSP5C145A transfection- overexposure.tif.png
- 4A/Rep2/061721-Strep-293T TRMT1flag conNSP5C145A transfection.tif.tif
- __MACOSX/4A/Rep2/._061721-Strep-293T TRMT1flag conNSP5C145A transfection.tif.tif
- 4A/Rep2/061721-Flag-293T TRMT1flag conNSP5C145A transfection.tif.tif
- __MACOSX/4A/Rep2/._061721-Flag-293T TRMT1flag conNSP5C145A transfection.tif.tif
- 4A/Rep2/061721-Actin-293T TRMT1flag conNSP5C145A transfection.tif.tif
- __MACOSX/4A/Rep2/._061721-Actin-293T TRMT1flag conNSP5C145A transfection.tif.tif
- 4A/Rep1/Figure 4A 060820-TRMT1G3-293T TRMT1flag conNSP5C145A transfection.tif
- __MACOSX/4A/Rep1/._Figure 4A 060820-TRMT1G3-293T TRMT1flag conNSP5C145A transfection.tif
- 4A/Rep1/Figure 4A 060820-flag-293T TRMT1flag conNSP5C145A transfection.tif
- __MACOSX/4A/Rep1/._Figure 4A 060820-flag-293T TRMT1flag conNSP5C145A transfection.tif
- 4A/Rep1/Figure 4A 060820-Strep-293T TRMT1flag conNSP5C145A transfection labeled.tif
- __MACOSX/4A/Rep1/._Figure 4A 060820-Strep-293T TRMT1flag conNSP5C145A transfection labeled.tif
- 4A/Rep1/Figure 4A 060820-flag-293T TRMT1flag conNSP5C145A transfection labeled.tif
- __MACOSX/4A/Rep1/._Figure 4A 060820-flag-293T TRMT1flag conNSP5C145A transfection labeled.tif
- 4A/Rep1/Figure 4A 060820-Actin-293T TRMT1flag conNSP5C145A transfection.tif
- __MACOSX/4A/Rep1/._Figure 4A 060820-Actin-293T TRMT1flag conNSP5C145A transfection.tif
- 4A/Rep1/Figure 4A 060820-Actin-293T TRMT1flag conNSP5C145A transfection labeled.tif
- __MACOSX/4A/Rep1/._Figure 4A 060820-Actin-293T TRMT1flag conNSP5C145A transfection labeled.tif
- 4A/Rep1/Figure 4A 060820-TRMT1G3-293T TRMT1flag conNSP5C145A transfection labeled.tif
- __MACOSX/4A/Rep1/._Figure 4A 060820-TRMT1G3-293T TRMT1flag conNSP5C145A transfection labeled.tif
- 4A/Rep1/Figure 4A 060820-Strep-293T TRMT1flag conNSP5C145A transfection.tif
- __MACOSX/4A/Rep1/._Figure 4A 060820-Strep-293T TRMT1flag conNSP5C145A transfection.tif
- 4C/
- 4C/.DS_Store
- __MACOSX/4C/._.DS_Store
- 4C/Exp 3/
- 4C/Exp 2/
- 4C/Exp 1/
- 4C/Exp 3/112021-TRMT1Cterm-293T TRMT1flag Q530NTRMT1flag conNSP5C145A transfection.tif.tif
- __MACOSX/4C/Exp 3/._112021-TRMT1Cterm-293T TRMT1flag Q530NTRMT1flag conNSP5C145A transfection.tif.tif
- 4C/Exp 3/112021-strep-293T TRMT1flag Q530NTRMT1flag conNSP5C145A transfection.tif.tif
- __MACOSX/4C/Exp 3/._112021-strep-293T TRMT1flag Q530NTRMT1flag conNSP5C145A transfection.tif.tif
- 4C/Exp 3/112021-actin-293T TRMT1flag Q530NTRMT1flag conNSP5C145A transfection.tif.tif
- __MACOSX/4C/Exp 3/._112021-actin-293T TRMT1flag Q530NTRMT1flag conNSP5C145A transfection.tif.tif
- 4C/Exp 3/112021-flag-293T TRMT1flag Q530NTRMT1flag conNSP5C145A transfection.tif.tif
- __MACOSX/4C/Exp 3/._112021-flag-293T TRMT1flag Q530NTRMT1flag conNSP5C145A transfection.tif.tif
- 4C/Exp 2/111821-TRMT1G3-293T TRMT1flag Q530NTRMT1flag conNSP5C145A transfection.tif.tif
- __MACOSX/4C/Exp 2/._111821-TRMT1G3-293T TRMT1flag Q530NTRMT1flag conNSP5C145A transfection.tif.tif
- 4C/Exp 2/111821-TRMT1G3-293T TRMT1flag Q530NTRMT1flag conNSP5C145A transfection-less exposure.tif.tif
- __MACOSX/4C/Exp 2/._111821-TRMT1G3-293T TRMT1flag Q530NTRMT1flag conNSP5C145A transfection-less exposure.tif.tif
- 4C/Exp 2/111821-Strep-293T TRMT1flag Q530NTRMT1flag conNSP5C145A transfection.tif.tif
- __MACOSX/4C/Exp 2/._111821-Strep-293T TRMT1flag Q530NTRMT1flag conNSP5C145A transfection.tif.tif
- 4C/Exp 2/111821-actin-293T TRMT1flag Q530NTRMT1flag conNSP5C145A transfection.tif.tif
- __MACOSX/4C/Exp 2/._111821-actin-293T TRMT1flag Q530NTRMT1flag conNSP5C145A transfection.tif.tif
- 4C/Exp 1/Figure 4C anti-actin Q530N.tif
- __MACOSX/4C/Exp 1/._Figure 4C anti-actin Q530N.tif
- 4C/Exp 1/Figure 4C anti-strep Q530N labeled.tif
- __MACOSX/4C/Exp 1/._Figure 4C anti-strep Q530N labeled.tif
- 4C/Exp 1/Figure 4C anti-TRMT1 Q530N labeled.tif
- __MACOSX/4C/Exp 1/._Figure 4C anti-TRMT1 Q530N labeled.tif
- 4C/Exp 1/Figure 4C anti-strep Q530N.tif
- __MACOSX/4C/Exp 1/._Figure 4C anti-strep Q530N.tif
- 4C/Exp 1/Figure 4C anti-FLAG Q503N.tif
- __MACOSX/4C/Exp 1/._Figure 4C anti-FLAG Q503N.tif
- 4C/Exp 1/Figure 4C anti-FLAG Q503N labeled.tif
- __MACOSX/4C/Exp 1/._Figure 4C anti-FLAG Q503N labeled.tif
- 4C/Exp 1/Figure 4C anti-actin Q530N labeled.tif
- __MACOSX/4C/Exp 1/._Figure 4C anti-actin Q530N labeled.tif
- 4C/Exp 1/Figure 4C anti-TRMT1 Q530N.tif
- __MACOSX/4C/Exp 1/._Figure 4C anti-TRMT1 Q530N.tif
