# Supplementary material for: Proteolytic cleavage and inactivation of the TRMT1 tRNA modification enzyme by SARS-CoV-2 main protease
Source: eLife. 2024 May 30;12:RP90316. doi: 10.7554/eLife.90316 (PMC11139479; doi:10.7554/eLife.90316)
Supplement: Figure 4—figure supplement 1—source data 1. [file elife-90316-fig4-figsupp1-data1.zip]

Archive with 8 entries (8 files):
- 20211101-TRMT1Cterm-293TScr KO vec NSP5 C145A.tif
- __MACOSX/._20211101-TRMT1Cterm-293TScr KO vec NSP5 C145A.tif
- 20211101-TRMT1Cterm-293TScr KO vec NSP5 C145A labeled.tif
- __MACOSX/._20211101-TRMT1Cterm-293TScr KO vec NSP5 C145A labeled.tif
- 20211118-TRMT1Cterm-293T falg-TRMT1 vec NSP5 C145A flagQ530N.tif
- __MACOSX/._20211118-TRMT1Cterm-293T falg-TRMT1 vec NSP5 C145A flagQ530N.tif
- 20211118-TRMT1Cterm-293T falg-TRMT1 vec NSP5 C145A flagQ530N labeled.tif
- __MACOSX/._20211118-TRMT1Cterm-293T falg-TRMT1 vec NSP5 C145A flagQ530N labeled.tif
