# Supplementary material for: Proteolytic cleavage and inactivation of the TRMT1 tRNA modification enzyme by SARS-CoV-2 main protease
Source: eLife. 2024 May 30;12:RP90316. doi: 10.7554/eLife.90316 (PMC11139479; doi:10.7554/eLife.90316)
Supplement: Figure 5—source data 1. [file elife-90316-fig5-data1.zip]

Archive with 40 entries (36 files):
- 5B and C/
- 5B and C/Rep 2/
- 5B and C/Rep 1/
- 5B and C/Rep 2/Figure 5B 082121-actin-purification flag-TRMT1 fragments.tif
- __MACOSX/5B and C/Rep 2/._Figure 5B 082121-actin-purification flag-TRMT1 fragments.tif
- 5B and C/Rep 2/Figure 5C 20210826 SYBRGOLD 293T- TRMT1 fragments labeled.tif
- __MACOSX/5B and C/Rep 2/._Figure 5C 20210826 SYBRGOLD 293T- TRMT1 fragments labeled.tif
- 5B and C/Rep 2/Figure 5B 082121-actin-purification flag-TRMT1 fragments labeled.tif
- __MACOSX/5B and C/Rep 2/._Figure 5B 082121-actin-purification flag-TRMT1 fragments labeled.tif
- 5B and C/Rep 2/Figure 5B 082121-flag-purification flag-TRMT1 fragments labeled.tif
- __MACOSX/5B and C/Rep 2/._Figure 5B 082121-flag-purification flag-TRMT1 fragments labeled.tif
- 5B and C/Rep 2/Figure 5B 082121-flag-purification flag-TRMT1 fragments.tif
- 5B and C/Rep 2/Figure 5C 20210826 SYBRGOLD 293T- TRMT1 fragments.tif
- __MACOSX/5B and C/Rep 2/._Figure 5C 20210826 SYBRGOLD 293T- TRMT1 fragments.tif
- 5B and C/Rep 1/Figure 5B  073121-flag-purification flag-TRMT1 fragments labeled.tif
- __MACOSX/5B and C/Rep 1/._Figure 5B  073121-flag-purification flag-TRMT1 fragments labeled.tif
- 5B and C/Rep 1/Figure 5B 073121-actin-purification flag-TRMT1 fragments.tif
- __MACOSX/5B and C/Rep 1/._Figure 5B 073121-actin-purification flag-TRMT1 fragments.tif
- 5B and C/Rep 1/Figure 5B  073121-flag-purification flag-TRMT1 fragments.tif
- __MACOSX/5B and C/Rep 1/._Figure 5B  073121-flag-purification flag-TRMT1 fragments.tif
- 5B and C/Rep 1/Figure 5C 20210804 SYBRGOLD 293T- TRMT1 fragments-2.tif
- __MACOSX/5B and C/Rep 1/._Figure 5C 20210804 SYBRGOLD 293T- TRMT1 fragments-2.tif
- 5B and C/Rep 1/Figure 5B 073121-actin-purification flag-TRMT1 fragments labeled.tif
- __MACOSX/5B and C/Rep 1/._Figure 5B 073121-actin-purification flag-TRMT1 fragments labeled.tif
- 5D and E/
- 5D and E/Figure 5E #82 082121 PE M44.tif
- __MACOSX/5D and E/._Figure 5E #82 082121 PE M44.tif
- 5D and E/Figure 5E #81 081921 PE M43 labeled.tif
- __MACOSX/5D and E/._Figure 5E #81 081921 PE M43 labeled.tif
- 5D and E/Figure 5D 081121-actin-Scr KO cell TRTM1-flag fragments transfection.tif
- __MACOSX/5D and E/._Figure 5D 081121-actin-Scr KO cell TRTM1-flag fragments transfection.tif
- 5D and E/Figure 5E #82 082121 PE M44 labeled.tif
- __MACOSX/5D and E/._Figure 5E #82 082121 PE M44 labeled.tif
- 5D and E/Figure 5D 081121-flag-Scr KO cell TRTM1-flag fragments transfection.tif
- 5D and E/Figure 5E #81 081921 PE M43.tif
- __MACOSX/5D and E/._Figure 5E #81 081921 PE M43.tif
- 5D and E/Figure 5D 081121-flag-Scr KO cell TRTM1-flag fragments transfection labeled.tif
- __MACOSX/5D and E/._Figure 5D 081121-flag-Scr KO cell TRTM1-flag fragments transfection labeled.tif
- 5D and E/Figure 5D 081121-actin-Scr KO cell TRTM1-flag fragments transfection labeled.tif
- __MACOSX/5D and E/._Figure 5D 081121-actin-Scr KO cell TRTM1-flag fragments transfection labeled.tif
