# Supplementary material for: Proteolytic cleavage and inactivation of the TRMT1 tRNA modification enzyme by SARS-CoV-2 main protease
Source: eLife. 2024 May 30;12:RP90316. doi: 10.7554/eLife.90316 (PMC11139479; doi:10.7554/eLife.90316)
Supplement: Figure 5—figure supplement 1—source data 1. [file elife-90316-fig5-figsupp1-data1.zip]

Archive with 24 entries (24 files):
- 1-530-GFP-blue.png
- __MACOSX/._1-530-GFP-blue.png
- 1-530-GFP-green.png
- __MACOSX/._1-530-GFP-green.png
- 1-530-GFP-red.png
- __MACOSX/._1-530-GFP-red.png
- 1-530-GFP-total.png
- __MACOSX/._1-530-GFP-total.png
- 530-end-GFP-blue.png
- __MACOSX/._530-end-GFP-blue.png
- 530-end-GFP-green.png
- __MACOSX/._530-end-GFP-green.png
- 530-end-GFP-red.png
- __MACOSX/._530-end-GFP-red.png
- 530-end-GFP-total.png
- __MACOSX/._530-end-GFP-total.png
- TRMT1-GFP-blue.png
- __MACOSX/._TRMT1-GFP-blue.png
- TRMT1-GFP-green.png
- __MACOSX/._TRMT1-GFP-green.png
- TRMT1-GFP-red.png
- __MACOSX/._TRMT1-GFP-red.png
- TRMT1-GFP-total.png
- __MACOSX/._TRMT1-GFP-total.png
