# Supplementary material for: Proteolytic cleavage and inactivation of the TRMT1 tRNA modification enzyme by SARS-CoV-2 main protease
Source: eLife. 2024 May 30;12:RP90316. doi: 10.7554/eLife.90316 (PMC11139479; doi:10.7554/eLife.90316)
Supplement: Figure 6—source data 1. [file elife-90316-fig6-data1.zip]

Archive with 30 entries (28 files):
- 6A and B/
- 6A and B/20220912-TRMT1G3-Ace2 Scr T1KO SARS infection 0 0.2 0.4.tif
- __MACOSX/6A and B/._20220912-TRMT1G3-Ace2 Scr T1KO SARS infection 0 0.2 0.4.tif
- 6A and B/20230126-TRMT1-G3-293TScr KO 0 0.2 0.4SARS0908.tif
- __MACOSX/6A and B/._20230126-TRMT1-G3-293TScr KO 0 0.2 0.4SARS0908.tif
- 6A and B/Figure 6A 20230129-Actin-293TScr KO 0 0.2 0.4SARS0826.tif
- __MACOSX/6A and B/._Figure 6A 20230129-Actin-293TScr KO 0 0.2 0.4SARS0826.tif
- 6A and B/20230129-Actin-293TScr KO 0 0.2 0.4SARS0908.tif
- __MACOSX/6A and B/._20230129-Actin-293TScr KO 0 0.2 0.4SARS0908.tif
- 6A and B/Figure 6A 20230126-TRMT1-G3-293TScr KO 0 0.2 0.4SARS0826 labeled.tif
- __MACOSX/6A and B/._Figure 6A 20230126-TRMT1-G3-293TScr KO 0 0.2 0.4SARS0826 labeled.tif
- 6A and B/Figure 6A 20230126-TRMT1-G3-293TScr KO 0 0.2 0.4SARS0826.tif
- __MACOSX/6A and B/._Figure 6A 20230126-TRMT1-G3-293TScr KO 0 0.2 0.4SARS0826.tif
- 6A and B/20220913-Actin-Ace2 Scr T1KO SARS infection 0 0.2 0.4.tif
- __MACOSX/6A and B/._20220913-Actin-Ace2 Scr T1KO SARS infection 0 0.2 0.4.tif
- 6A and B/Figure 6A 20230129-Actin-293TScr KO 0 0.2 0.4SARS0826 labeled.tif
- __MACOSX/6A and B/._Figure 6A 20230129-Actin-293TScr KO 0 0.2 0.4SARS0826 labeled.tif
- 6C and D/
- 6C and D/Figure 6C actin labeled.tif
- __MACOSX/6C and D/._Figure 6C actin labeled.tif
- 6C and D/Figure 6C N protein.tiff
- __MACOSX/6C and D/._Figure 6C N protein.tiff
- 6C and D/Figure 6C N protein labeled.tif
- __MACOSX/6C and D/._Figure 6C N protein labeled.tif
- 6C and D/Figure 6C TRMT1 labeled.tif
- __MACOSX/6C and D/._Figure 6C TRMT1 labeled.tif
- 6C and D/Figure 6C TRMT1.tiff
- __MACOSX/6C and D/._Figure 6C TRMT1.tiff
- 6C and D/Figure 6C actin.tiff
- __MACOSX/6C and D/._Figure 6C actin.tiff
