# Supplementary material for: Proteolytic cleavage and inactivation of the TRMT1 tRNA modification enzyme by SARS-CoV-2 main protease
Source: eLife. 2024 May 30;12:RP90316. doi: 10.7554/eLife.90316 (PMC11139479; doi:10.7554/eLife.90316)
Supplement: Figure 6—figure supplement 1—source data 1. [file elife-90316-fig6-figsupp1-data1.zip]

Archive with 18 entries (16 files):
- S6A/
- S6A/SFigure 4 blot actin.tiff
- __MACOSX/S6A/._SFigure 4 blot actin.tiff
- S6A/SFigure 4 blot actin labeled.tif
- __MACOSX/S6A/._SFigure 4 blot actin labeled.tif
- S6A/SFigure 4 blot ACE2 labeled.tif
- __MACOSX/S6A/._SFigure 4 blot ACE2 labeled.tif
- S6A/SFigure 4 blot ACE2.tiff
- __MACOSX/S6A/._SFigure 4 blot ACE2.tiff
- S6B/
- S6B/4B nucleocapsid and actin.tiff
- __MACOSX/S6B/._4B nucleocapsid and actin.tiff
- S6B/4B blot N protein.tiff
- __MACOSX/S6B/._4B blot N protein.tiff
- S6B/4B nucleocapsid and actin labeled.tif
- __MACOSX/S6B/._4B nucleocapsid and actin labeled.tif
- S6B/4B blot N protein labeled.tif
- __MACOSX/S6B/._4B blot N protein labeled.tif
