# Supplementary material for: Proteolytic cleavage and inactivation of the TRMT1 tRNA modification enzyme by SARS-CoV-2 main protease
Source: eLife. 2024 May 30;12:RP90316. doi: 10.7554/eLife.90316 (PMC11139479; doi:10.7554/eLife.90316)
Supplement: Figure 7—source data 1. [file elife-90316-fig7-data1.zip]

Archive with 20 entries (20 files):
- 20220912-TRMT1G3-Ace2 WT-flag Q530N-flag SARS infection 0 0.2 0.4.tif
- __MACOSX/._20220912-TRMT1G3-Ace2 WT-flag Q530N-flag SARS infection 0 0.2 0.4.tif
- 20220913-Actin-Ace2 WT-flag Q530N-flag SARS infection 0 0.2 0.4.tif
- __MACOSX/._20220913-Actin-Ace2 WT-flag Q530N-flag SARS infection 0 0.2 0.4.tif
- 20230624-flag-SARS infect 0 0.2 0.4 Flag-WT Flag-Q530N0826.tif
- __MACOSX/._20230624-flag-SARS infect 0 0.2 0.4 Flag-WT Flag-Q530N0826.tif
- 20230624-TRMT1G3-SARS infect 0 0.2 0.4 Flag-WT Flag-Q530N0908.tif
- __MACOSX/._20230624-TRMT1G3-SARS infect 0 0.2 0.4 Flag-WT Flag-Q530N0908.tif
- 20230626-flag-SARS infect 0 0.2 0.4 Flag-WT Flag-Q530N0908.tif
- __MACOSX/._20230626-flag-SARS infect 0 0.2 0.4 Flag-WT Flag-Q530N0908.tif
- 20230627-Actin-SARS infect 0 0.2 0.4 Flag-WT Flag-Q530N0908.tif
- __MACOSX/._20230627-Actin-SARS infect 0 0.2 0.4 Flag-WT Flag-Q530N0908.tif
- Figure 7A 20230626-TRMT1G3-SARS infect 0 0.2 0.4 Flag-WT Flag-Q530N0826.tif
- __MACOSX/._Figure 7A 20230626-TRMT1G3-SARS infect 0 0.2 0.4 Flag-WT Flag-Q530N0826.tif
- Figure 7A 20230626-TRMT1G3-SARS infect 0 0.2 0.4 Flag-WT Flag-Q530N0826 labeled.tif
- __MACOSX/._Figure 7A 20230626-TRMT1G3-SARS infect 0 0.2 0.4 Flag-WT Flag-Q530N0826 labeled.tif
- Figure 7A 20230627-Actin-SARS infect 0 0.2 0.4 Flag-WT Flag-Q530N0826.tif
- __MACOSX/._Figure 7A 20230627-Actin-SARS infect 0 0.2 0.4 Flag-WT Flag-Q530N0826.tif
- Figure 7A 20230627-Actin-SARS infect 0 0.2 0.4 Flag-WT Flag-Q530N0826 labeled.tif
- __MACOSX/._Figure 7A 20230627-Actin-SARS infect 0 0.2 0.4 Flag-WT Flag-Q530N0826 labeled.tif
