# Supplementary material for: Proteolytic cleavage and inactivation of the TRMT1 tRNA modification enzyme by SARS-CoV-2 main protease
Source: eLife. 2024 May 30;12:RP90316. doi: 10.7554/eLife.90316 (PMC11139479; doi:10.7554/eLife.90316)
Supplement: Figure 7—figure supplement 1—source data 1. [file elife-90316-fig7-figsupp1-data1.zip]

Archive with 20 entries (20 files):
- 20220730-Flag-T1KO T1flag Q530Nflag NSP5 transfection.tif
- __MACOSX/._20220730-Flag-T1KO T1flag Q530Nflag NSP5 transfection.tif
- 20220731-TRMT1G3-T1KO T1flag Q530Nflag NSP5 transfection.tif
- __MACOSX/._20220731-TRMT1G3-T1KO T1flag Q530Nflag NSP5 transfection.tif
- 20220801-Strep-T1KO T1flag Q530Nflag NSP5 transfection.tif
- __MACOSX/._20220801-Strep-T1KO T1flag Q530Nflag NSP5 transfection.tif
- 20220801-Strep-T1KO T1flag Q530Nflag NSP5 transfection labeled.tif
- __MACOSX/._20220801-Strep-T1KO T1flag Q530Nflag NSP5 transfection labeled.tif
- 20220802-Actin-T1KO T1flag Q530Nflag NSP5 transfection.tif
- __MACOSX/._20220802-Actin-T1KO T1flag Q530Nflag NSP5 transfection.tif
- 20220812-TRMT1-G3-NSP5SctT1KOT1flagQ530Nflag-total.tif
- __MACOSX/._20220812-TRMT1-G3-NSP5SctT1KOT1flagQ530Nflag-total.tif
- 20220812-TRMT1-G3-NSP5SctT1KOT1flagQ530Nflag-total labeled.tif
- __MACOSX/._20220812-TRMT1-G3-NSP5SctT1KOT1flagQ530Nflag-total labeled.tif
- 20220814-Strep-NSP5SctT1KOT1flagQ530Nflag-bottom.tif
- __MACOSX/._20220814-Strep-NSP5SctT1KOT1flagQ530Nflag-bottom.tif
- 20220816-Actin-NSP5SctT1KOT1flagQ530Nflag-bottom.tif
- __MACOSX/._20220816-Actin-NSP5SctT1KOT1flagQ530Nflag-bottom.tif
- 20220816-Actin-NSP5SctT1KOT1flagQ530Nflag-bottom labeled.tif
- __MACOSX/._20220816-Actin-NSP5SctT1KOT1flagQ530Nflag-bottom labeled.tif
