# Supplementary material for: Proteolytic cleavage and inactivation of the TRMT1 tRNA modification enzyme by SARS-CoV-2 main protease
Source: eLife. 2024 May 30;12:RP90316. doi: 10.7554/eLife.90316 (PMC11139479; doi:10.7554/eLife.90316)
Supplement: Figure 7—figure supplement 2—source data 1. [file elife-90316-fig7-figsupp2-data1.zip]

Archive with 8 entries (8 files):
- SFig6 blot ACE2.tiff
- __MACOSX/._SFig6 blot ACE2.tiff
- SFig6 blot ACE2 labeled.tif
- __MACOSX/._SFig6 blot ACE2 labeled.tif
- SFig6 blot actin.tiff
- __MACOSX/._SFig6 blot actin.tiff
- SFig6 blot actin labeled.tif
- __MACOSX/._SFig6 blot actin labeled.tif
